# Supplementary material for: Physical characteristics of soil-biodegradable and nonbiodegradable plastic mulches impact conidial splash dispersal of Botrytis cinerea
Source: PLoS One. 2023 May 8;18(5):e0285094. doi: 10.1371/journal.pone.0285094 (PMC10166481; doi:10.1371/journal.pone.0285094)
Supplement: S1 Data — (XLSX) [file pone.0285094.s005.xlsx]

## Sheet: Splash dispersal of B.cinerea
Block	Mulch	Distance	Total	Germinated	Grate	T1byt	G1byG
1	BDM	10	34	29	85.2941	54.8387	74.359
1	BDM	16	14	7	50	22.5806	17.9487
1	BDM	22	7	3	42.8571	11.2903	7.69231
1	BDM	28	2	0	0	3.22581	0
1	BDM	34	5	0	0	8.06452	0
2	BDM	10	28	20	71.4286	65.1163	80
2	BDM	16	6	2	33.3333	13.9535	8
2	BDM	22	6	2	33.3333	13.9535	8
2	BDM	28	1	0	0	2.32558	0
2	BDM	34	2	1	50	4.65116	4
3	BDM	10	39	31	79.4872	70.9091	68.8889
3	BDM	22	2	1	50	3.63636	2.22222
3	BDM	28	14	13	92.8571	25.4545	28.8889
3	BDM	34	0	0	0	0	0
4	BDM	10	26	22	84.6154	56.5217	64.7059
4	BDM	16	11	9	81.8182	23.913	26.4706
4	BDM	22	7	3	42.8571	15.2174	8.82353
4	BDM	28	1	0	0	2.17391	0
4	BDM	34	1	0	0	2.17391	0
5	BDM	10	18	18	100	62.069	69.2308
5	BDM	16	3	2	66.6667	10.3448	7.69231
5	BDM	22	1	0	0	3.44828	0
5	BDM	28	5	5	100	17.2414	19.2308
5	BDM	34	2	1	50	6.89655	3.84615
1	PE	10	6	4	66.6667	31.5789	50
1	PE	16	3	1	33.3333	15.7895	12.5
1	PE	22	7	3	42.8571	36.8421	37.5
1	PE	28	1	0	0	5.26316	0
1	PE	34	2	0	0	10.5263	0
2	PE	10	22	18	81.8182	47.8261	48.6486
2	PE	16	15	13	86.6667	32.6087	35.1351
2	PE	22	9	6	66.6667	19.5652	16.2162
2	PE	28	0	0	0	0	0
2	PE	34	0	0	0	0	0
3	PE	10	17	11	64.7059	58.6207	84.6154
3	PE	16	5	1	20	17.2414	7.69231
3	PE	22	5	1	20	17.2414	7.69231
3	PE	28	2	0	0	6.89655	0
3	PE	34	0	0	0	0	0
4	PE	10	0	0	0	0	0
4	PE	16	9	3	33.3333	90	100
4	PE	22	0	0	0	0	0
4	PE	28	1	0	0	10	0
4	PE	34	0	0	0	0	0
5	PE	10	28	25	89.2857	93.3333	100
5	PE	16	0	0	0	0	0
5	PE	22	0	0	0	0	0
5	PE	28	1	0	0	3.33333	0
5	PE	34	1	0	0	3.33333	0
1	Weedmat	10	54	41	75.9259	77.1429	83.6735
1	Weedmat	16	5	3	60	7.14286	6.12245
1	Weedmat	22	3	0	0	4.28571	0
1	Weedmat	28	6	5	83.3333	8.57143	10.2041
1	Weedmat	34	2	0	0	2.85714	0
2	Weedmat	10	4	2	50	57.1429	100
2	Weedmat	16	1	0	0	14.2857	0
2	Weedmat	22	0	0	0	0	0
2	Weedmat	28	1	0	0	14.2857	0
2	Weedmat	34	1	0	0	14.2857	0
3	Weedmat	10	3	0	0	25	0
3	Weedmat	16	7	5	71.4286	58.3333	100
3	Weedmat	22	0	0	0	0	0
3	Weedmat	28	2	0	0	16.6667	0
3	Weedmat	34	0	0	0	0	0
4	Weedmat	10	6	4	66.6667	66.6667	100
4	Weedmat	16	2	0	0	22.2222	0
4	Weedmat	22	0	0	0	0	0
4	Weedmat	28	0	0	0	0	0
4	Weedmat	34	1	0	0	11.1111	0
5	Weedmat	10	40	38	95	70.1754	77.551
5	Weedmat	16	2	0	0	3.50877	0
5	Weedmat	22	6	4	66.6667	10.5263	8.16327
5	Weedmat	28	8	7	87.5	14.0351	14.2857
5	Weedmat	34	1	0	0	1.75439	0

## Sheet: Permeability data
Block	Mulch	Time	Volume
1	BDM	0	10
1	BDM	2	10
1	BDM	4	10
1	BDM	8	10
1	BDM	16	10
1	BDM	32	10
1	PE	0	10
1	PE	2	10
1	PE	4	10
1	PE	8	10
1	PE	16	10
1	PE	32	10
1	Weedmat	0	10
1	Weedmat	2	7.8
1	Weedmat	4	8.6
1	Weedmat	8	4.2
1	Weedmat	16	2.6
1	Weedmat	32	0.1
2	BDM	0	10
2	BDM	2	10
2	BDM	4	10
2	BDM	8	10
2	BDM	16	10
2	BDM	32	10
2	PE	0	10
2	PE	2	10
2	PE	4	10
2	PE	8	10
2	PE	16	10
2	PE	32	10
2	Weedmat	0	10
2	Weedmat	2	8.8
2	Weedmat	4	7
2	Weedmat	8	5.8
2	Weedmat	16	2
2	Weedmat	32	1.6
3	BDM	0	10
3	BDM	2	10
3	BDM	4	10
3	BDM	8	10
3	BDM	16	10
3	BDM	32	10
3	PE	0	10
3	PE	2	10
3	PE	4	10
3	PE	8	10
3	PE	16	10
3	PE	32	10
3	Weedmat	0	10
3	Weedmat	2	8.8
3	Weedmat	4	7
3	Weedmat	8	5
3	Weedmat	16	4
3	Weedmat	32	0.1

## Sheet: Mulch tension data
Mulcha	Tension (N)b	Positionc
PE	0.76	Edge
PE	0.73	Center
PE	0.74	Middle
PE	0.75	Middle
PE	0.74	Edge
BDM	0.74	Edge
BDM	0.76	Middle
BDM	0.73	Edge
BDM	0.74	Middle
BDM	0.78	Center
Weedmat	0.73	Edge
Weedmat	0.75	Middle
Weedmat	0.72	Center
Weedmat	0.78	Middle
Weedmat	0.72	Edge

## Sheet: Uniformity data
Petri plates arrangement direction	Distance from inoculum source (cm)	Accumulated water volume (ml)a
South	10	0.9±0.04
South	16	1.2±0.06
South	22	1.8±0.08
South	28	2.7±0.13
South	34	3.4±0.23
East	10	0.8±0.05
East	16	1.0±0.06
East	22	1.1±0.08
East	28	1.2±0.05
East	34	1.2±0.04
Southeast	10	1.0±0.07
Southeast	16	1.3±0.05
Southeast	22	1.6±0.02
Southeast	28	1.7±0.11
Southeast	34	2.0±0.15

## Sheet: Conidia germination test 
Conidial suspension concentration	Germination ratea
2×106/ml	1
2.5×106/ml	1
3×106/ml	0.98

## Sheet: Metadata
Block	Block or replicate, 1-5
Mulch	Mulch treatment (Weedmat, BDM, or PE)
Distance	Distance of BSTM petri dishes from inoculum source (10, 16, 22, 28, or 34 cm)
Total	Total number of counted Botrytis conidia
Germinated	Number of germinated Botrytis conidia
Grate	Germination rate of Botrytis conidia
T1byt	Percentage of total dispersed Botrytis conidia by distance
G1byG	Percentage of germinated Botrytis conidia by distance
Time	Time in minutes recorded during mulch permeability assessments
Volume	Volume of water remaining on the mulch surface at a given time during permeability measurements (in mL)
Tension (N)b	Surface tension of mulch (in N) after secured on a Petri dish and at a given position measured before rain simulation
Positionc	Position mulch surface tension was measured (edge, center, or middle) on the Petri dish containing the inoculum suspension. "Middle" refers to the position in between the edge and center of the Petri dish.
Petri plates arrangement direction	Location of Petri dish in the screenhouse during rain simulation uniformity tests (south, southeast, or east)
Distance from inoculum source (cm)	Distance of Petri dish used for uniformity tests from the inoculum source in the center of our rain simulation system (in cm)
Accumulated water volume (ml)a	Volume of water accumulated in Petri dishes at a given distance during uniformity tests (in mL)
Conidial suspension concentration	Conidial concentration of inoculum suspensions evaluated; the final concentration used in the study was 2 ±0.2 ×10^6 conidia/ml
Germination ratea	Measured germination rate of Botrytis conidia at a given conidial concentration
